# Supplementary material for: Effects of Intracerebral Aminophylline Dosing on Catalepsy and Gait in an Animal Model of Parkinson’s Disease
Source: Int J Mol Sci. 2024 May 10;25(10):5191. doi: 10.3390/ijms25105191 (PMC11120906; doi:10.3390/ijms25105191)
Supplement: Supplementary file 1 [file ijms-25-05191-s001.zip]

Archive with 1 entries (1 files):
- ijms-2973141-supplementary.mp4
